# Supplementary material for: Proanthocyanidins and Where to Find Them: A Meta-Analytic Approach to Investigate Their Chemistry, Biosynthesis, Distribution, and Effect on Human Health
Source: Antioxidants (Basel). 2021 Jul 30;10(8):1229. doi: 10.3390/antiox10081229 (PMC8389005; doi:10.3390/antiox10081229)
Supplement: Supplementary file 1 [file antioxidants-10-01229-s001.zip]

Archive with 1 entries (1 files):
- antioxidants-1293729-supplementary.pdf
